# Supplementary material for: Impact of Chinese national centralized volume-based drug procurement policy on health costs and utilization: An interrupted time series analysis using panel data (2009–2022)
Source: PLoS One. 2025 Dec 26;20(12):e0338409. doi: 10.1371/journal.pone.0338409 (PMC12742737; doi:10.1371/journal.pone.0338409)
Supplement: S1 Table — (XLSX) [file pone.0338409.s001.xlsx]

## Sheet: Sheet1
year	opfee	ipfee	area
2009	139.5	5013.2	Anhui
2010	141.5	5231.1	Anhui
2011	155.1	5627.8	Anhui
2012	168.5	5971.5	Anhui
2013	180.1	6388.9	Anhui
2014	194.3	6610.8	Anhui
2015	203.2	6809.2	Anhui
2016	216.2	6935.2	Anhui
2017	226.3	6993.3	Anhui
2018	238.9	7451.1	Anhui
2019	255.2	7822.6	Anhui
2020	283.4	8664.2	Anhui
2021	292.9	8935.7	Anhui
2022	299.8	8687.9	Anhui
2009	322.1	15028.9	Beijing
2010	326.2	15211.8	Beijing
2011	352.5	16630.7	Beijing
2012	372.9	17401.6	Beijing
2013	393.4	18050.1	Beijing
2014	415.9	18786.6	Beijing
2015	440.9	20149.2	Beijing
2016	460.2	20648.2	Beijing
2017	516.8	21737.2	Beijing
2018	544.8	22618.9	Beijing
2019	561.4	23359.8	Beijing
2020	682.1	26846.9	Beijing
2021	679.8	26254.4	Beijing
2022	716.6	25927.2	Beijing
2009	138.4	6035.9	Fujian
2010	139.8	5964.2	Fujian
2011	149.4	6152.3	Fujian
2012	154.3	6334.2	Fujian
2013	171	6835	Fujian
2014	188.2	7452.8	Fujian
2015	209.1	8173.5	Fujian
2016	220.6	8413.7	Fujian
2017	233.1	8544.6	Fujian
2018	261.6	9204.1	Fujian
2019	281.9	9600.7	Fujian
2020	313.6	10435.7	Fujian
2021	319.5	10841.3	Fujian
2022	338.2	10874.9	Fujian
2009	89.7	3464.6	Gansu
2010	106.2	4126.1	Gansu
2011	120.3	4458.2	Gansu
2012	128.8	4852.3	Gansu
2013	146.5	5147.4	Gansu
2014	154.4	5205.7	Gansu
2015	169.7	5447.1	Gansu
2016	177.4	5587.5	Gansu
2017	190.9	5769.8	Gansu
2018	187.8	5803.5	Gansu
2019	210.5	6168.9	Gansu
2020	211.7	6132.5	Gansu
2021	227.1	7013.3	Gansu
2022	254.4	7087.5	Gansu
2009	136.1	7282.5	Guangdong
2010	153.7	7533.9	Guangdong
2011	161.8	7853.2	Guangdong
2012	174	8066.2	Guangdong
2013	188.7	8769.6	Guangdong
2014	200.4	9312.8	Guangdong
2015	216.4	9982.2	Guangdong
2016	231.8	10537.5	Guangdong
2017	253	10922.4	Guangdong
2018	281.7	11549.3	Guangdong
2019	300.2	12394.5	Guangdong
2020	342.1	13839.2	Guangdong
2021	351.8	14103.8	Guangdong
2022	379.6	13856.6	Guangdong
2009	114	4589.8	Guangxi
2010	118.5	5038.6	Guangxi
2011	131	5614	Guangxi
2012	142.2	6013.6	Guangxi
2013	154.8	6527	Guangxi
2014	165.3	6835	Guangxi
2015	173.2	7154.6	Guangxi
2016	181	7544.2	Guangxi
2017	191.2	8028.1	Guangxi
2018	206.2	8652	Guangxi
2019	221.7	9280.6	Guangxi
2020	243.4	9813.7	Guangxi
2021	251.3	9385.4	Guangxi
2022	261.9	9399.8	Guangxi
2009	156.8	4210.6	Guizhou
2010	153	4139.6	Guizhou
2011	164.6	4411.4	Guizhou
2012	183.4	4639.4	Guizhou
2013	199	4958.8	Guizhou
2014	216.6	5175.8	Guizhou
2015	228.9	5387.7	Guizhou
2016	229.6	5704.3	Guizhou
2017	232.3	5727.9	Guizhou
2018	236.2	5730.7	Guizhou
2019	252.6	6177.6	Guizhou
2020	274.3	6584.8	Guizhou
2021	275.3	6690.7	Guizhou
2022	289.6	6757.6	Guizhou
2009	153.1	6046.3	Hainan
2010	145.8	6385.9	Hainan
2011	161	7049.7	Hainan
2012	176.7	7924.1	Hainan
2013	194	8577.9	Hainan
2014	198.2	8704	Hainan
2015	215.8	8887.9	Hainan
2016	231.9	9472.8	Hainan
2017	246.9	9701.4	Hainan
2018	262.6	9907.8	Hainan
2019	286.2	10469.9	Hainan
2020	324.6	11645.1	Hainan
2021	326	12449.6	Hainan
2022	352.7	12779	Hainan
2009	147	4824.9	Hebei
2010	151.4	5168.1	Hebei
2011	164.1	5661.5	Hebei
2012	180.3	6121.9	Hebei
2013	191.2	6624.8	Hebei
2014	200.8	7004.8	Hebei
2015	210.2	7517	Hebei
2016	214.9	7793.8	Hebei
2017	222.8	8417.8	Hebei
2018	239.5	8915.4	Hebei
2019	256.5	9567.2	Hebei
2020	289.9	10373.4	Hebei
2021	293.3	10853.6	Hebei
2022	310.5	10860.9	Hebei
2009	116.4	4423.3	Henan
2010	114	4759.2	Henan
2011	122.4	5221.3	Henan
2012	133.8	5676.8	Henan
2013	146	6200.7	Henan
2014	155.8	6642.5	Henan
2015	164.4	6874.4	Henan
2016	172.2	7085.4	Henan
2017	183.2	7739.9	Henan
2018	193.8	8156.5	Henan
2019	212	8662.5	Henan
2020	236.8	9373.7	Henan
2021	237.4	9658.4	Henan
2022	244.4	9450.2	Henan
2009	164.2	5766	Heilongjiang
2010	169.6	6073.4	Heilongjiang
2011	189.3	6760.9	Heilongjiang
2012	203.7	7170.9	Heilongjiang
2013	213.8	7573.4	Heilongjiang
2014	224.8	7831.9	Heilongjiang
2015	241.2	8285.7	Heilongjiang
2016	244.5	8617.1	Heilongjiang
2017	257	8689.3	Heilongjiang
2018	264.9	8771.4	Heilongjiang
2019	281.5	9272.8	Heilongjiang
2020	332	10950.7	Heilongjiang
2021	318	11316.3	Heilongjiang
2022	341.3	10609.1	Heilongjiang
2009	145.8	5114.4	Hubei
2010	153.8	5735.2	Hubei
2011	167	6243.2	Hubei
2012	178	6699	Hubei
2013	190	7080.5	Hubei
2014	204.9	7411.3	Hubei
2015	214.3	7823	Hubei
2016	221.4	8207.3	Hubei
2017	229.1	8512.7	Hubei
2018	243.6	9088.8	Hubei
2019	265.6	9793.9	Hubei
2020	300.8	11174.1	Hubei
2021	291.8	11224.1	Hubei
2022	302.2	10747.5	Hubei
2009	174	5318.4	Hunan
2010	173.7	5289.9	Hunan
2011	192.1	5675.8	Hunan
2012	208.6	6009.9	Hunan
2013	223.7	6338.9	Hunan
2014	241.5	6658.8	Hunan
2015	253.6	6980.1	Hunan
2016	266.7	7303.2	Hunan
2017	279.4	7748.3	Hunan
2018	290.7	8020.7	Hunan
2019	320.2	8433.1	Hunan
2020	345.6	8777.8	Hunan
2021	344	9093.3	Hunan
2022	341.3	9073.1	Hunan
2009	141.7	5908.2	Jilin
2010	153.5	6166.6	Jilin
2011	171.4	6674.6	Jilin
2012	184.7	7237.1	Jilin
2013	203.7	7717.8	Jilin
2014	221.5	8202.4	Jilin
2015	240.3	8406.9	Jilin
2016	253.5	8730.2	Jilin
2017	267.1	9270.3	Jilin
2018	275.9	9802.3	Jilin
2019	289.8	10485.5	Jilin
2020	322.2	11955.9	Jilin
2021	323.9	12596.7	Jilin
2022	339.3	12471.5	Jilin
2009	171.4	8444.5	Jiangsu
2010	175.9	7961.1	Jiangsu
2011	190.5	8431.3	Jiangsu
2012	199.9	8810.2	Jiangsu
2013	211.1	9277.3	Jiangsu
2014	222.3	9673.9	Jiangsu
2015	235.5	10060.3	Jiangsu
2016	249.9	10364.1	Jiangsu
2017	260.8	10597.9	Jiangsu
2018	281.2	11215.6	Jiangsu
2019	297.4	11803.1	Jiangsu
2020	337.7	12681.6	Jiangsu
2021	366.3	13034.8	Jiangsu
2022	375.5	12841.8	Jiangsu
2009	133	4395.1	Jiangxi
2010	131.9	4707.3	Jiangxi
2011	145.1	5024.3	Jiangxi
2012	161.8	5560.1	Jiangxi
2013	180.4	6007.5	Jiangxi
2014	196.7	6485.2	Jiangxi
2015	213	6956	Jiangxi
2016	227.6	7417	Jiangxi
2017	238.7	7537.6	Jiangxi
2018	256.5	8165.7	Jiangxi
2019	277.4	8583.1	Jiangxi
2020	305	9294.7	Jiangxi
2021	309.8	9723.4	Jiangxi
2022	318.9	9346	Jiangxi
2009	182.4	6757.6	Liaoning
2010	183.9	6657.2	Liaoning
2011	203.1	7175.9	Liaoning
2012	216.7	7409.3	Liaoning
2013	230.2	7732.8	Liaoning
2014	247.2	8019.3	Liaoning
2015	259.4	8604.9	Liaoning
2016	272.8	8866.9	Liaoning
2017	281.7	8958.1	Liaoning
2018	308	9445.8	Liaoning
2019	329	10313.2	Liaoning
2020	369.3	11362.9	Liaoning
2021	376.3	11625.6	Liaoning
2022	382.1	11567.4	Liaoning
2009	137	5205.5	Inner Mongolia
2010	160	5894.6	Inner Mongolia
2011	172.2	6532.4	Inner Mongolia
2012	191	7082.7	Inner Mongolia
2013	195.8	7463.9	Inner Mongolia
2014	210.9	7775.3	Inner Mongolia
2015	218	8146.5	Inner Mongolia
2016	223.4	8460.2	Inner Mongolia
2017	231.6	8324.4	Inner Mongolia
2018	251	8528.8	Inner Mongolia
2019	271.4	8861.5	Inner Mongolia
2020	310.5	9318.3	Inner Mongolia
2021	307.6	9378	Inner Mongolia
2022	319.4	8903.7	Inner Mongolia
2009	136.4	5024.2	Ningxia
2010	130.4	4966	Ningxia
2011	139.7	5489.7	Ningxia
2012	143	5610.7	Ningxia
2013	162	6492.6	Ningxia
2014	185.1	6976.8	Ningxia
2015	203.9	7541.2	Ningxia
2016	215	7708.9	Ningxia
2017	225.5	7410.1	Ningxia
2018	225.1	7284.3	Ningxia
2019	242.6	8086.9	Ningxia
2020	256.3	8676.3	Ningxia
2021	255.8	8812.6	Ningxia
2022	264.1	8391.6	Ningxia
2009	93.9	5241.8	Qinghai
2010	104.8	5541.4	Qinghai
2011	117.2	5706.2	Qinghai
2012	142.5	6657.4	Qinghai
2013	159.8	7606.2	Qinghai
2014	171.2	7254.8	Qinghai
2015	181.1	7980.2	Qinghai
2016	192	8151.6	Qinghai
2017	199.1	8185.5	Qinghai
2018	217.1	8621.3	Qinghai
2019	235.4	9376.6	Qinghai
2020	252.9	9114	Qinghai
2021	254.5	9334.9	Qinghai
2022	260.3	8710	Qinghai
2009	161.3	5303.3	Shandong
2010	160.7	5702.5	Shandong
2011	174.9	6308.3	Shandong
2012	186.5	6698.2	Shandong
2013	199.5	7282.9	Shandong
2014	216	7913.7	Shandong
2015	229.4	8589.7	Shandong
2016	241	8943.5	Shandong
2017	244.2	9057.1	Shandong
2018	253.8	9274.7	Shandong
2019	270.6	10081.4	Shandong
2020	305.9	11003.9	Shandong
2021	306	11311.3	Shandong
2022	325.6	11083.3	Shandong
2009	141.9	5035.6	Shanxi
2010	148.7	5608.2	Shanxi
2011	170	6170.9	Shanxi
2012	190	6858.2	Shanxi
2013	206.3	7548.5	Shanxi
2014	219.8	7841.9	Shanxi
2015	230.3	8045.5	Shanxi
2016	237.7	8065.7	Shanxi
2017	240.8	8437.7	Shanxi
2018	255.7	9005.3	Shanxi
2019	271.3	9698.8	Shanxi
2020	295.1	10138.6	Shanxi
2021	295.2	10127.9	Shanxi
2022	313.3	9582.2	Shanxi
2009	135.6	4842.3	Shaanxi
2010	138.1	4733.8	Shaanxi
2011	156	5182.7	Shaanxi
2012	171.3	5505.3	Shaanxi
2013	185.7	5847.6	Shaanxi
2014	198.4	6246.3	Shaanxi
2015	211.5	6604.3	Shaanxi
2016	218.5	6803.5	Shaanxi
2017	225.2	7003.1	Shaanxi
2018	243.4	7423.8	Shaanxi
2019	256.9	7922.7	Shaanxi
2020	288.8	8740.8	Shaanxi
2021	288.6	9159.2	Shaanxi
2022	304.9	9548.9	Shaanxi
2009	237.2	11276.1	Shanghai
2010	247.9	12249.9	Shanghai
2011	257.7	12966.5	Shanghai
2012	271.4	13642.8	Shanghai
2013	283.6	14422.4	Shanghai
2014	295.6	15048.7	Shanghai
2015	316	16084.6	Shanghai
2016	340.4	17111.7	Shanghai
2017	361	18185.2	Shanghai
2018	378.8	18390.4	Shanghai
2019	404.6	19272.3	Shanghai
2020	476	21902.1	Shanghai
2021	436.6	22959.8	Shanghai
2022	445.8	25268.3	Shanghai
2009	126.8	4962.2	Sichuan
2010	136.6	5094.6	Sichuan
2011	152.7	5617.9	Sichuan
2012	165.7	5981.1	Sichuan
2013	182.7	6367.9	Sichuan
2014	201.4	6691.4	Sichuan
2015	219.2	7091.2	Sichuan
2016	229.4	7380.8	Sichuan
2017	238	7592.5	Sichuan
2018	256.4	8072.7	Sichuan
2019	269.8	8528	Sichuan
2020	298.1	9097.7	Sichuan
2021	298.6	9263.3	Sichuan
2022	309.7	9237.5	Sichuan
2009	216.6	10559.5	Tianjin
2010	226.9	11718.7	Tianjin
2011	234.4	12428.9	Tianjin
2012	243.3	12679.4	Tianjin
2013	260	13677.1	Tianjin
2014	265.9	13825.6	Tianjin
2015	290.9	15250.2	Tianjin
2016	299.3	15684.9	Tianjin
2017	316.8	16526.7	Tianjin
2018	339.3	17147.6	Tianjin
2019	362.3	18027.6	Tianjin
2020	457.3	20252.2	Tianjin
2021	452.4	19976.6	Tianjin
2022	490.3	19870.1	Tianjin
2009	49.7	2936.8	Tibet
2010	77.5	3975.1	Tibet
2011	75.4	4182.7	Tibet
2012	78.8	3906.3	Tibet
2013	117.6	5306.4	Tibet
2014	108.8	5046.1	Tibet
2015	123	5506.8	Tibet
2016	154.4	7311.4	Tibet
2017	168.5	7206	Tibet
2018	183.1	8732.4	Tibet
2019	220.1	9314.6	Tibet
2020	251.6	7961.9	Tibet
2021	268.4	8540.3	Tibet
2022	306.9	9290.8	Tibet
2009	136	4390.4	Xinjiang
2010	134.1	4716.2	Xinjiang
2011	153.7	5159.5	Xinjiang
2012	161.6	5283.4	Xinjiang
2013	181.4	5641.9	Xinjiang
2014	195.5	5919.9	Xinjiang
2015	208.4	6318.8	Xinjiang
2016	212.6	6775.2	Xinjiang
2017	221.9	7046.8	Xinjiang
2018	231.8	7328.6	Xinjiang
2019	245.6	7857.5	Xinjiang
2020	260.5	8328.7	Xinjiang
2021	257.9	8931.8	Xinjiang
2022	261.9	8294.1	Xinjiang
2009	116.1	4523.8	Yunnan
2010	114.2	4520	Yunnan
2011	126.8	4766.6	Yunnan
2012	140.1	5007.8	Yunnan
2013	152.5	5335.5	Yunnan
2014	165.1	5565.5	Yunnan
2015	179.7	5849.5	Yunnan
2016	193	6072.5	Yunnan
2017	199.3	6235	Yunnan
2018	214.1	6423.1	Yunnan
2019	219.1	6480.8	Yunnan
2020	245.3	6956.7	Yunnan
2021	246.2	7254.9	Yunnan
2022	264.2	7346	Yunnan
2009	182	8905.9	Zhejiang
2010	186.8	8933.7	Zhejiang
2011	189.9	8922.9	Zhejiang
2012	198.3	9422.7	Zhejiang
2013	205.8	9771.1	Zhejiang
2014	217.2	10318.2	Zhejiang
2015	225.5	10578	Zhejiang
2016	238	10952.6	Zhejiang
2017	245	11310.4	Zhejiang
2018	265.3	11516.6	Zhejiang
2019	278.1	11616.7	Zhejiang
2020	306.6	12303.2	Zhejiang
2021	311.8	12142.5	Zhejiang
2022	319.8	12208.8	Zhejiang
2009	169.1	5758.6	Chongqing
2010	177.9	5781.6	Chongqing
2011	192.2	6126.8	Chongqing
2012	207	6681.9	Chongqing
2013	229.7	7180.8	Chongqing
2014	251.6	7376.5	Chongqing
2015	266.1	7481.8	Chongqing
2016	279.4	7714.4	Chongqing
2017	296.7	7885.1	Chongqing
2018	320.1	8145.3	Chongqing
2019	329.9	8527.5	Chongqing
2020	363.1	9412.1	Chongqing
2021	374.1	9697.6	Chongqing
2022	386.3	9766.8	Chongqing
2009	159.5	5951.8	Total
2010	166.8	6193.9	Total
2011	179.8	6632.2	Total
2012	192.5	6980.4	Total
2013	206.4	7442.3	Total
2014	220	7832.3	Total
2015	233.9	8268.1	Total
2016	245.5	8604.7	Total
2017	257	8890.7	Total
2018	274.1	9291.9	Total
2019	290.8	9848.4	Total
2020	324.4	10619.2	Total
2021	329.1	11002.3	Total
2022	342.7	10860.6	Total
