# Supplementary material for: Impact of Chinese national centralized volume-based drug procurement policy on health costs and utilization: An interrupted time series analysis using panel data (2009–2022)
Source: PLoS One. 2025 Dec 26;20(12):e0338409. doi: 10.1371/journal.pone.0338409 (PMC12742737; doi:10.1371/journal.pone.0338409)
Supplement: S2 Table — (XLSX) [file pone.0338409.s002.xlsx]

## Sheet: Sheet1
areae	year	pop	interviewhos	iphos	ipdayshos	interviewhosrate	iprate
Beijing	2009	1860	83146102	1573804	14.5	4.47022	8.46131
Tianjin	2009	1228	36112928	858228	12.6	2.94079	6.98883
Hebei	2009	7034	70334805	4613138	9.4	0.999926	6.55834
Shanxi	2009	3427	35083155	1949602	11.4	1.02373	5.68895
Inner Mongolia	2009	2458	26877682	1401501	10.9	1.09348	5.70179
Liaoning	2009	4341	63973413	3334915	12	1.4737	7.68237
Jilin	2009	2740	35636604	1810289	10.7	1.30061	6.60689
Heilongjiang	2009	3826	44171576	2485938	11.5	1.15451	6.49749
Shanghai	2009	2210	96509711	1931525	14	4.36696	8.73993
Jiangsu	2009	7810	142317485	4894639	11.5	1.82225	6.26714
Zhejiang	2009	5276	141637639	3861184	11.5	2.68456	7.31839
Anhui	2009	6131	53542815	3337645	9.8	0.873313	5.44388
Fujian	2009	3666	58506124	2346342	9.8	1.59591	6.40028
Jiangxi	2009	4432	41747368	2381436	9	0.941953	5.37328
Shandong	2009	9470	116771605	6801219	9.6	1.23307	7.18186
Henan	2009	9487	99927876	5592524	10.4	1.05331	5.89493
Hubei	2009	5720	72886134	3784416	10.5	1.27423	6.61611
Hunan	2009	6406	56126199	4060754	10.1	0.87615	6.33899
Guangdong	2009	10130	244253633	6308227	9.3	2.41119	6.22727
Guangxi	2009	4856	58028657	2548401	9.6	1.19499	5.24794
Hainan	2009	864	10412498	436759	10.5	1.20515	5.05508
Chongqing	2009	2859	32679351	1560659	10.9	1.14303	5.45876
Sichuan	2009	8185	95366795	4978362	10.5	1.16514	6.0823
Guizhou	2009	3537	24139710	1944315	9.4	0.682491	5.49707
Yunnan	2009	4571	52346288	2837859	10.3	1.14518	6.2084
Tibet	2009	296	3823706	122305	10.3	1.29179	4.13193
Shaanxi	2009	3727	47829874	2573544	10.7	1.28333	6.90514
Gansu	2009	2555	24953354	1330347	10.3	0.976648	5.20684
Qinghai	2009	557	7560019	381480	10.3	1.35727	6.84883
Ningxia	2009	625	11003564	500642	10.8	1.76057	8.01027
Xinjiang	2009	2159	34232145	2338299	10.5	1.58556	10.8305
Beijing	2010	1962	93376029	1712771	16.2	4.75923	8.72972
Tianjin	2010	1299	43334154	934272	12.6	3.33596	7.19224
Hebei	2010	7194	74748831	5165422	9.4	1.03904	7.18018
Shanxi	2010	3574	36443520	2141708	11.6	1.01968	5.99247
Inner Mongolia	2010	2472	28274251	1581274	11	1.14378	6.39674
Liaoning	2010	4375	66522624	3669375	12.2	1.52052	8.38714
Jilin	2010	2747	35533691	2014835	10.5	1.29355	7.33467
Heilongjiang	2010	3833	45083824	2733527	11.8	1.1762	7.13156
Shanghai	2010	2303	104898763	2115847	13	4.55487	9.18735
Jiangsu	2010	7869	150420724	5587546	11.3	1.91156	7.10071
Zhejiang	2010	5447	156681377	4355386	11.3	2.87647	7.99594
Anhui	2010	5957	56090890	3726824	9.7	0.941596	6.25621
Fujian	2010	3693	65632537	2688549	9.4	1.77721	7.28012
Jiangxi	2010	4462	42630399	2536018	9.2	0.95541	5.68359
Shandong	2010	9588	123570567	7558447	9.4	1.2888	7.88324
Henan	2010	9405	103470565	6240615	10.3	1.10017	6.63542
Hubei	2010	5728	77101473	4243291	10.5	1.34605	7.40798
Hunan	2010	6570	58694543	4706825	9.9	0.893372	7.16412
Guangdong	2010	10441	257480147	7106693	9.4	2.46605	6.80653
Guangxi	2010	4610	60570961	2923244	9.6	1.3139	6.34109
Hainan	2010	869	11650197	531312	10.3	1.34064	6.11406
Chongqing	2010	2885	34036573	1795853	11	1.17978	6.22479
Sichuan	2010	8045	98207483	5575206	10.7	1.22073	6.93003
Guizhou	2010	3479	25368195	2119115	9.7	0.729181	6.09116
Yunnan	2010	4602	57102579	3337999	10	1.24082	7.25337
Tibet	2010	300	3390468	122053	11.3	1.13016	4.06843
Shaanxi	2010	3735	49244614	2880482	10.5	1.31846	7.71213
Gansu	2010	2560	26462412	1490169	10.5	1.03369	5.82097
Qinghai	2010	563	8135941	410667	10.3	1.4451	7.29426
Ningxia	2010	633	11314914	559976	10.8	1.78751	8.84638
Xinjiang	2010	2185	34160068	2672364	10.3	1.56339	12.2305
Beijing	2011	2024	104340626	1882593	14.5	5.15517	9.30135
Tianjin	2011	1341	52164779	1037054	11.8	3.88999	7.73344
Hebei	2011	7232	82489933	5675067	9.3	1.14062	7.84716
Shanxi	2011	3562	37390228	2332714	11.8	1.0497	6.54889
Inner Mongolia	2011	2470	31379522	1747905	10.9	1.27043	7.07654
Liaoning	2011	4379	70270696	4032159	12.2	1.60472	9.20794
Jilin	2011	2725	38087139	2259264	10.2	1.39769	8.29088
Heilongjiang	2011	3782	47962073	2992970	11.6	1.26817	7.91372
Shanghai	2011	2356	113669022	2282773	12.1	4.82466	9.68919
Jiangsu	2011	8023	166944454	6433837	10.8	2.08082	8.01924
Zhejiang	2011	5570	181663463	4899310	11	3.26146	8.79589
Anhui	2011	5972	63344221	4391516	9.5	1.06069	7.35351
Fujian	2011	3784	72059496	3087618	9.1	1.90432	8.15967
Jiangxi	2011	4474	46383376	3000964	9.2	1.03673	6.70756
Shandong	2011	9665	134719233	8354234	9.6	1.39389	8.6438
Henan	2011	9461	114076405	7043628	10.4	1.20575	7.44491
Hubei	2011	5760	84006816	4805124	10.4	1.45845	8.34223
Hunan	2011	6581	63238363	5393968	10	0.960923	8.19627
Guangdong	2011	10756	293784406	7993062	9.1	2.73135	7.43126
Guangxi	2011	4655	64449855	3258438	9.5	1.38453	6.99987
Hainan	2011	890	12692336	611621	10	1.42611	6.87215
Chongqing	2011	2944	38726559	2116631	10.7	1.31544	7.18964
Sichuan	2011	8064	110475915	6489314	10.6	1.36999	8.04726
Guizhou	2011	3530	29105344	2433370	9.2	0.824514	6.8934
Yunnan	2011	4620	62327579	3736495	9.9	1.34908	8.08765
Tibet	2011	309	3998564	120766	10.7	1.29403	3.90828
Shaanxi	2011	3765	52692308	3236715	10.5	1.39953	8.59685
Gansu	2011	2552	27719369	1710826	10.4	1.08618	6.70386
Qinghai	2011	568	8918596	469811	10.5	1.57018	8.27132
Ningxia	2011	648	12373335	602227	10.6	1.90947	9.29363
Xinjiang	2011	2225	37383273	3115413	10	1.68015	14.0019
Beijing	2012	2078	120552359	2115760	12.8	5.80136	10.1817
Tianjin	2012	1378	57457523	1171552	11	4.16963	8.50183
Hebei	2012	7262	92357191	6543986	9.1	1.27179	9.01127
Shanxi	2012	3548	41917976	2756638	11.2	1.18145	7.76955
Inner Mongolia	2012	2464	34944390	2091631	10.6	1.4182	8.48876
Liaoning	2012	4375	78210954	4683481	11.7	1.78768	10.7051
Jilin	2012	2698	42251478	2582271	10.1	1.56603	9.57106
Heilongjiang	2012	3724	53447453	3442380	11.3	1.43522	9.24377
Shanghai	2012	2399	123120190	2500599	11.5	5.13215	10.4235
Jiangsu	2012	8120	193682316	7599097	10.5	2.38525	9.35849
Zhejiang	2012	5685	206407088	5615808	11.2	3.63073	9.87829
Anhui	2012	5978	72528236	5164032	9.3	1.21325	8.63839
Fujian	2012	3841	81756765	3646908	8.7	2.12853	9.49468
Jiangxi	2012	4475	50820530	3629702	9.1	1.13565	8.11107
Shandong	2012	9708	152237400	9794073	9.5	1.56816	10.0887
Henan	2012	9532	131078265	8572868	10.2	1.37514	8.99378
Hubei	2012	5781	94703772	5762551	10.1	1.63819	9.96809
Hunan	2012	6590	71124316	6416538	9.6	1.07928	9.73678
Guangdong	2012	11041	317770542	9145660	8.7	2.8781	8.28336
Guangxi	2012	4694	72165432	3878673	9.3	1.5374	8.26304
Hainan	2012	910	14018373	682216	9.9	1.54048	7.49688
Chongqing	2012	2975	45097443	2567966	10.5	1.51588	8.63182
Sichuan	2012	8085	128177968	8177090	10.3	1.58538	10.1139
Guizhou	2012	3587	34640043	3243006	8.9	0.965711	9.041
Yunnan	2012	4631	70068876	4519208	9.7	1.51304	9.7586
Tibet	2012	315	3172647	110522	11.1	1.00719	3.50863
Shaanxi	2012	3787	59727717	3918998	10.1	1.57718	10.3486
Gansu	2012	2550	32916986	2142074	10.1	1.29086	8.40029
Qinghai	2012	571	9080987	564761	10.8	1.59037	9.89074
Ningxia	2012	659	14105079	719958	10.4	2.14038	10.925
Xinjiang	2012	2253	42075800	3514353	9.8	1.86755	15.5985
Beijing	2013	2125	132793370	2333340	11.9	6.2491	10.9804
Tianjin	2013	1410	63054440	1235287	11.2	4.47195	8.7609
Hebei	2013	7288	100619011	7065098	9.2	1.38061	9.69415
Shanxi	2013	3535	44788099	2984958	11.1	1.26699	8.44401
Inner Mongolia	2013	2455	38621815	2314216	10.2	1.57319	9.42654
Liaoning	2013	4365	84130372	5137658	11.5	1.92739	11.7701
Jilin	2013	2668	44632156	2744227	10.1	1.67287	10.2857
Heilongjiang	2013	3666	57024151	3849907	11	1.55549	10.5017
Shanghai	2013	2448	129613363	2661650	11.1	5.29466	10.8728
Jiangsu	2013	8192	212012371	8506519	10.3	2.58804	10.3839
Zhejiang	2013	5784	221748355	6224210	10.4	3.83382	10.7611
Anhui	2013	5988	79951417	5592380	9.2	1.33519	9.33931
Fujian	2013	3885	87721919	3908998	8.7	2.25796	10.0618
Jiangxi	2013	4476	52727598	3975255	9.2	1.17801	8.88127
Shandong	2013	9746	165802250	10298330	9.6	1.70123	10.5667
Henan	2013	9573	142764555	9419662	10	1.49133	9.83982
Hubei	2013	5798	100468795	6478724	10	1.73282	11.1741
Hunan	2013	6600	77657028	7205448	9.5	1.17662	10.9173
Guangdong	2013	11270	334591803	9874294	8.9	2.96887	8.76157
Guangxi	2013	4731	77520402	4385131	9.2	1.63856	9.26893
Hainan	2013	920	14741315	744333	9.7	1.60232	8.09058
Chongqing	2013	3011	49337226	3028534	9.9	1.63857	10.0582
Sichuan	2013	8109	138628939	9079968	10.3	1.70957	11.1974
Guizhou	2013	3632	40631643	4068698	8.5	1.11871	11.2024
Yunnan	2013	4641	76320193	4911831	9.3	1.64448	10.5836
Tibet	2013	317	4324188	157089	10.5	1.3641	4.95549
Shaanxi	2013	3804	64328287	4413908	9.8	1.69107	11.6033
Gansu	2013	2537	34518723	2416011	9.7	1.36061	9.5231
Qinghai	2013	571	9694611	635691	10.4	1.69783	11.1329
Ningxia	2013	666	15507992	806659	10.2	2.32853	12.112
Xinjiang	2013	2285	45500485	3616321	9.1	1.99127	15.8264
Beijing	2014	2171	142353654	2562329	11	6.55705	11.8025
Tianjin	2014	1429	70202459	1375813	10.9	4.9127	9.6278
Hebei	2014	7323	111609913	7669850	9	1.5241	10.4736
Shanxi	2014	3528	47978821	3268333	10.8	1.35994	9.26398
Inner Mongolia	2014	2449	42152501	2490733	9.9	1.72121	10.1704
Liaoning	2014	4358	87353158	5584002	11.2	2.00443	12.8132
Jilin	2014	2642	48089015	3035518	9.8	1.82017	11.4895
Heilongjiang	2014	3608	60568802	4116602	11.1	1.67874	11.4097
Shanghai	2014	2467	140295558	2946524	11.1	5.68689	11.9438
Jiangsu	2014	8281	230031286	9425776	10.1	2.77782	11.3824
Zhejiang	2014	5890	239369386	6825478	10	4.064	11.5882
Anhui	2014	5997	90072577	6199539	9.2	1.50196	10.3377
Fujian	2014	3945	93391548	4121408	8.7	2.36734	10.4472
Jiangxi	2014	4480	56925557	4318838	9.2	1.27066	9.64026
Shandong	2014	9808	179569291	11299350	9.5	1.83085	11.5205
Henan	2014	9645	158836162	10525738	9.9	1.64682	10.9132
Hubei	2014	5816	112184081	7338125	9.7	1.92889	12.6171
Hunan	2014	6611	85611712	7900432	9.4	1.29499	11.9504
Guangdong	2014	11489	352974764	10750123	8.8	3.07228	9.35688
Guangxi	2014	4770	83216697	4779387	9	1.74458	10.0197
Hainan	2014	936	15698371	785052	9.5	1.67718	8.38731
Chongqing	2014	3043	55123580	3474090	9.5	1.81149	11.4167
Sichuan	2014	8139	152745099	9895002	10	1.87671	12.1575
Guizhou	2014	3677	44806611	4445618	8.5	1.21856	12.0903
Yunnan	2014	4653	83429887	5515785	9	1.79303	11.8543
Tibet	2014	325	4767555	185394	9.8	1.46694	5.70443
Shaanxi	2014	3827	69012638	4881954	9.6	1.80331	12.7566
Gansu	2014	2531	37595666	2626826	9.5	1.48541	10.3786
Qinghai	2014	576	10434487	713935	9.6	1.81154	12.3947
Ningxia	2014	678	16785159	866477	9.8	2.47569	12.7799
Xinjiang	2014	2325	48883927	3827355	8.8	2.10253	16.4617
Beijing	2015	2188	145857150	2657627	10.9	6.66623	12.1464
Tianjin	2015	1439	71512648	1401793	10.9	4.96961	9.74144
Hebei	2015	7345	117337217	7819687	9.1	1.59751	10.6463
Shanxi	2015	3519	49677869	3234302	10.8	1.4117	9.19097
Inner Mongolia	2015	2440	44058120	2495705	10.1	1.80566	10.2283
Liaoning	2015	4338	90125375	5749850	11.1	2.07758	13.2546
Jilin	2015	2613	48254958	3138357	9.8	1.84673	12.0106
Heilongjiang	2015	3529	60904045	4328139	10.8	1.72582	12.2645
Shanghai	2015	2458	145433676	3123929	10.6	5.91675	12.7092
Jiangsu	2015	8315	241218306	9980673	9.8	2.901	12.0032
Zhejiang	2015	5985	246421979	7166658	10.1	4.11733	11.9744
Anhui	2015	6011	93660838	6535201	9.1	1.55816	10.8721
Fujian	2015	3984	93108165	4101484	8.7	2.33705	10.2949
Jiangxi	2015	4485	58851866	4503479	9.1	1.31219	10.0412
Shandong	2015	9866	187113004	11673975	9.4	1.89654	11.8325
Henan	2015	9701	168673195	11035274	9.9	1.73872	11.3754
Hubei	2015	5850	119907309	7816793	9.8	2.0497	13.362
Hunan	2015	6615	90067194	8449095	9.4	1.36156	12.7726
Guangdong	2015	11678	353820727	11208781	8.8	3.02981	9.5982
Guangxi	2015	4811	87025828	4994985	8.8	1.80889	10.3824
Hainan	2015	945	16552166	854179	9.3	1.75155	9.03893
Chongqing	2015	3070	60227014	3900309	9.3	1.96179	12.7046
Sichuan	2015	8196	160082045	10426999	10.1	1.95317	12.7221
Guizhou	2015	3708	49653451	4716379	8.3	1.33909	12.7195
Yunnan	2015	4663	88151379	5784632	8.8	1.89044	12.4054
Tibet	2015	330	5486127	246177	8.8	1.66246	7.45991
Shaanxi	2015	3846	72941538	5212889	9.4	1.89656	13.5541
Gansu	2015	2523	39470923	2739631	9.7	1.56444	10.8586
Qinghai	2015	577	11082996	724548	9.5	1.9208	12.5572
Ningxia	2015	684	17139418	875119	10.7	2.50576	12.7941
Xinjiang	2015	2385	49824336	3971733	8.8	2.08907	16.653
Beijing	2016	2195	155261018	2975245	10.5	7.07339	13.5546
Tianjin	2016	1443	73848482	1517666	10.3	5.1177	10.5174
Hebei	2016	7375	131812056	8915570	8.8	1.78728	12.0889
Shanxi	2016	3514	53807069	3679084	10.5	1.53122	10.4698
Inner Mongolia	2016	2436	47614428	2753171	9.9	1.95462	11.302
Liaoning	2016	4327	95512057	6197652	10.8	2.20735	14.3232
Jilin	2016	2567	50706766	3373478	9.6	1.97533	13.1417
Heilongjiang	2016	3463	64552357	4743172	10.7	1.86406	13.6967
Shanghai	2016	2467	149020321	3427403	10.1	6.04055	13.893
Jiangsu	2016	8381	247529630	10775437	9.6	2.95346	12.857
Zhejiang	2016	6072	253516560	7835458	9.9	4.17517	12.9042
Anhui	2016	6033	98290990	7077333	8.8	1.62922	11.731
Fujian	2016	4016	96384304	4251648	8.7	2.40001	10.5868
Jiangxi	2016	4496	62947414	4799385	9.1	1.40008	10.6748
Shandong	2016	9973	203075456	12975384	8.9	2.03625	13.0105
Henan	2016	9778	181457916	12003728	9.7	1.85578	12.2763
Hubei	2016	5885	126660279	8416750	9.7	2.15226	14.302
Hunan	2016	6625	95718058	9168342	9.5	1.4448	13.839
Guangdong	2016	11908	370428821	12137654	8.8	3.11076	10.1929
Guangxi	2016	4857	92831006	5302164	8.6	1.91128	10.9165
Hainan	2016	957	17652020	910656	9	1.84452	9.51574
Chongqing	2016	3110	63899695	4246667	9.2	2.05465	13.6549
Sichuan	2016	8251	172193021	11278309	10.1	2.08694	13.669
Guizhou	2016	3758	56265131	5077202	8.5	1.49721	13.5104
Yunnan	2016	4677	95716619	6396990	8.6	2.04654	13.6775
Tibet	2016	340	5802386	292532	9.2	1.70658	8.60388
Shaanxi	2016	3874	79171200	5723765	9.2	2.04366	14.7748
Gansu	2016	2520	43496190	3093150	9.1	1.72604	12.2744
Qinghai	2016	582	12066703	779228	9.3	2.07332	13.3888
Ningxia	2016	695	18645213	967056	9.3	2.68276	13.9145
Xinjiang	2016	2428	53675768	4185648	8.7	2.2107	17.2391
Beijing	2017	2194	146027148	3144005	10.1	6.65575	14.33
Tianjin	2017	1410	71237012	1484689	10.1	5.05227	10.5297
Hebei	2017	7409	141426200	9491234	8.8	1.90884	12.8104
Shanxi	2017	3510	58280367	3862071	10.4	1.66041	11.0031
Inner Mongolia	2017	2433	49946625	3056461	9.8	2.05288	12.5625
Liaoning	2017	4312	99782559	6573238	10.5	2.31407	15.2441
Jilin	2017	2526	51750278	3471895	9.4	2.0487	13.7446
Heilongjiang	2017	3399	65799755	5113060	10.5	1.93586	15.0428
Shanghai	2017	2466	153462774	3682170	10.1	6.22315	14.9318
Jiangsu	2017	8423	257169400	11317340	9.5	3.05318	13.4362
Zhejiang	2017	6170	276330531	8548351	9.8	4.47861	13.8547
Anhui	2017	6057	108493292	7878827	8.7	1.79121	13.0078
Fujian	2017	4065	98892919	4463875	8.6	2.43279	10.9812
Jiangxi	2017	4511	67864048	5239362	8.9	1.50441	11.6146
Shandong	2017	10033	225115428	14116601	8.6	2.24375	14.0702
Henan	2017	9829	191347664	13079201	9.6	1.94677	13.3067
Hubei	2017	5904	135382043	8985641	9.5	2.29306	15.2196
Hunan	2017	6633	102552476	9864742	9.1	1.54609	14.8722
Guangdong	2017	12141	371464361	12997535	8.7	3.05959	10.7055
Guangxi	2017	4907	98442326	5717059	8.6	2.00616	11.6508
Hainan	2017	972	18761401	973860	8.9	1.93019	10.0191
Chongqing	2017	3144	68117856	4638389	9.3	2.1666	14.7531
Sichuan	2017	8289	186284558	12474414	10.5	2.24737	15.0494
Guizhou	2017	3803	63673018	5721390	8.2	1.67428	15.0444
Yunnan	2017	4693	103523811	7058745	8.5	2.20592	15.041
Tibet	2017	349	6261344	280157	8.7	1.79408	8.02742
Shaanxi	2017	3904	85686565	6277776	9.1	2.19484	16.0804
Gansu	2017	2522	47172117	3388092	8.8	1.87042	13.4341
Qinghai	2017	586	12784785	827330	9	2.1817	14.1183
Ningxia	2017	705	19802011	1061679	8.9	2.8088	15.0593
Xinjiang	2017	2480	56086027	4365091	8.5	2.26153	17.6012
Beijing	2018	2192	148828143	3397719	10.1	6.78961	15.5005
Tianjin	2018	1383	69571672	1552643	9.2	5.03049	11.2266
Hebei	2018	7426	151388131	9935520	9	2.03862	13.3794
Shanxi	2018	3502	60844062	4214855	10.5	1.73741	12.0356
Inner Mongolia	2018	2422	52619704	3323732	9.6	2.17257	13.7231
Liaoning	2018	4291	101299601	6714457	10.3	2.36075	15.6478
Jilin	2018	2484	54613895	3723778	9.3	2.19863	14.9911
Heilongjiang	2018	3327	65435241	5190569	10.2	1.96679	15.6013
Shanghai	2018	2475	158289871	3961108	10.2	6.39555	16.0045
Jiangsu	2018	8446	264255909	11733262	9.6	3.12877	13.8921
Zhejiang	2018	6273	283051903	9236936	9.6	4.51223	14.7249
Anhui	2018	6076	118227498	8248143	8.7	1.94581	13.575
Fujian	2018	4104	101428956	4669157	8.6	2.47147	11.3771
Jiangxi	2018	4513	71208583	5712130	8.9	1.57785	12.6571
Shandong	2018	10077	232966188	14465737	8.8	2.31186	14.3552
Henan	2018	9864	207119133	14604984	9.5	2.09975	14.8064
Hubei	2018	5917	141712296	9385048	9.4	2.395	15.8612
Hunan	2018	6635	108785797	10355729	9.2	1.63957	15.6077
Guangdong	2018	12348	374831839	13696022	8.9	3.03557	11.0917
Guangxi	2018	4947	101829607	6036403	8.7	2.05841	12.2021
Hainan	2018	982	19824781	1024426	8.9	2.01882	10.432
Chongqing	2018	3163	71203034	4807107	9.4	2.25112	15.1979
Sichuan	2018	8321	198632765	12877229	10.5	2.38713	15.4756
Guizhou	2018	3822	70868656	6390955	8.1	1.85423	16.7215
Yunnan	2018	4703	108686051	7653657	8.6	2.31099	16.274
Tibet	2018	354	6698449	270949	8.9	1.89222	7.65393
Shaanxi	2018	3931	90041359	6716436	8.9	2.29055	17.0858
Gansu	2018	2515	51903062	3860948	8.4	2.06374	15.3517
Qinghai	2018	587	13010191	867300	9	2.21639	14.7751
Ningxia	2018	710	21308099	1092555	8.9	3.00114	15.3881
Xinjiang	2018	2520	56890432	4449970	8.5	2.25756	17.6586
Beijing	2019	2190	156176986	3708643	9	7.13137	16.9344
Tianjin	2019	1385	72462342	1663681	9.4	5.23194	12.0121
Hebei	2019	7447	164962786	9970753	9	2.21516	13.389
Shanxi	2019	3497	65775778	4408911	10.3	1.88092	12.6077
Inner Mongolia	2019	2415	55680034	3232951	9.3	2.30559	13.387
Liaoning	2019	4277	107776873	6527862	10	2.51992	15.2627
Jilin	2019	2448	57894955	3793754	9.3	2.36499	15.4974
Heilongjiang	2019	3255	68236093	5497558	10.4	2.09635	16.8896
Shanghai	2019	2481	164667058	4319655	10	6.63712	17.4109
Jiangsu	2019	8469	282682902	12405995	9.4	3.33785	14.6487
Zhejiang	2019	6375	297293819	9925069	9.3	4.66343	15.5687
Anhui	2019	6092	130662639	8794013	8.6	2.14482	14.4353
Fujian	2019	4137	108526337	4978731	8.6	2.62331	12.0346
Jiangxi	2019	4516	79532765	6177977	8.9	1.76113	13.6802
Shandong	2019	10106	249612348	14984356	8.6	2.46994	14.8272
Henan	2019	9901	224507436	15757881	9.3	2.26752	15.9154
Hubei	2019	5927	149697198	9889711	9.3	2.52568	16.6859
Hunan	2019	6640	115362642	10977338	9.1	1.73739	16.5321
Guangdong	2019	12489	401317285	14656267	8.4	3.21337	11.7353
Guangxi	2019	4982	110303466	6676582	8.9	2.21404	13.4014
Hainan	2019	995	21918439	1112513	8.9	2.20286	11.181
Chongqing	2019	3188	78760715	5132528	9.4	2.47054	16.0995
Sichuan	2019	8351	222435760	13982683	10.3	2.66358	16.7437
Guizhou	2019	3848	76689411	6688309	8.2	1.99297	17.3813
Yunnan	2019	4714	119437046	8101562	8.5	2.53367	17.1862
Tibet	2019	361	6466630	280178	9.2	1.79131	7.76116
Shaanxi	2019	3944	99953730	7044880	8.7	2.53432	17.8623
Gansu	2019	2509	54576428	4166119	8.6	2.17523	16.6047
Qinghai	2019	590	13954121	941821	9.2	2.36511	15.9631
Ningxia	2019	717	22294865	1114516	8.7	3.10947	15.5442
Xinjiang	2019	2559	62785920	4917739	8.4	2.45353	19.2174
Beijing	2020	2189	107863286	2439080	9.9	4.92751	11.1424
Tianjin	2020	1387	55367137	1267709	9.6	3.99186	9.13994
Hebei	2020	7464	151542868	8787165	9.3	2.03032	11.7727
Shanxi	2020	3490	62541822	3844828	10.3	1.79203	11.0167
Inner Mongolia	2020	2403	49105880	2606242	9.6	2.04352	10.8458
Liaoning	2020	4255	91692262	5372730	10.4	2.15493	12.6269
Jilin	2020	2399	48432780	2922765	10	2.01887	12.1833
Heilongjiang	2020	3171	51107371	3252629	10.7	1.61171	10.2574
Shanghai	2020	2488	131632704	3582138	10.7	5.2907	14.3977
Jiangsu	2020	8477	240455478	11073103	9.7	2.83656	13.0625
Zhejiang	2020	6468	259173560	8771246	9.5	4.00701	13.561
Anhui	2020	6105	122336565	8134499	9.7	2.00387	13.3243
Fujian	2020	4161	95165502	4486026	8.7	2.28708	10.7811
Jiangxi	2020	4519	74786885	5844707	9	1.65494	12.9336
Shandong	2020	10165	221540413	13395786	8.9	2.17944	13.1783
Henan	2020	9941	202776683	14264544	9.5	2.0398	14.3492
Hubei	2020	5745	117871611	7115032	10.1	2.05173	12.3847
Hunan	2020	6645	104179189	10170266	9.5	1.56778	15.3051
Guangdong	2020	12624	334609481	12584109	8.7	2.65058	9.9684
Guangxi	2020	5019	98667880	6346627	9.1	1.96589	12.6452
Hainan	2020	1012	19520455	1026737	9.3	1.9289	10.1456
Chongqing	2020	3209	73461559	4559658	10	2.28924	14.209
Sichuan	2020	8371	199847998	12453731	10.6	2.38738	14.8772
Guizhou	2020	3858	71953441	6230160	8.4	1.86505	16.1487
Yunnan	2020	4722	108810331	7738330	8.7	2.30433	16.3878
Tibet	2020	366	6733389	314498	7.7	1.83972	8.59284
Shaanxi	2020	3955	86170684	5895491	9.1	2.17878	14.9064
Gansu	2020	2501	46758750	3408541	8.7	1.8696	13.6287
Qinghai	2020	593	12871831	914436	9	2.17063	15.4205
Ningxia	2020	721	19725292	974844	8.7	2.73582	13.5207
Xinjiang	2020	2590	56176166	3742467	8.8	2.16896	14.4497
Beijing	2021	2189	142539643	3575132	8.9	6.51163	16.3323
Tianjin	2021	1373	65576939	1609366	8.4	4.77618	11.7215
Hebei	2021	7448	173633794	8976729	9.2	2.33128	12.0525
Shanxi	2021	3480	73704314	4127214	10.3	2.11794	11.8598
Inner Mongolia	2021	2400	56720728	2812238	9.4	2.36336	11.7177
Liaoning	2021	4229	105715453	5792332	10.1	2.49977	13.6967
Jilin	2021	2375	59443931	3331117	9.9	2.5029	14.0258
Heilongjiang	2021	3125	62530394	4111198	10.8	2.00097	13.1558
Shanghai	2021	2489	170194818	4324762	10	6.83788	17.3755
Jiangsu	2021	8505	252390544	11683036	9.5	2.96755	13.7367
Zhejiang	2021	6540	298425181	9891793	8.9	4.56308	15.1251
Anhui	2021	6113	139841008	8317456	8.9	2.2876	13.6062
Fujian	2021	4187	107218938	4817488	8.7	2.56076	11.5058
Jiangxi	2021	4517	88557756	6412256	9	1.96054	14.1958
Shandong	2021	10170	260234140	14898858	8.8	2.55884	14.6498
Henan	2021	9883	231608000	15246220	9.4	2.3435	15.4267
Hubei	2021	5830	152158807	9039070	9.4	2.60993	15.5044
Hunan	2021	6622	121763057	10645979	9.4	1.83877	16.0767
Guangdong	2021	12684	390943190	14129087	8.7	3.08218	11.1393
Guangxi	2021	5037	115504140	6933941	8.7	2.29311	13.766
Hainan	2021	1020	22552935	1128421	9.1	2.21107	11.063
Chongqing	2021	3212	84228139	5023308	9.7	2.6223	15.6392
Sichuan	2021	8372	233551134	13569800	10.4	2.78967	16.2086
Guizhou	2021	3852	83099997	6721294	8.3	2.15732	17.4488
Yunnan	2021	4690	124565515	7937920	8.7	2.65598	16.9252
Tibet	2021	366	7697565	306871	8.2	2.10316	8.38445
Shaanxi	2021	3954	103367113	6495223	9	2.61424	16.427
Gansu	2021	2490	56082365	3618682	8.5	2.2523	14.5329
Qinghai	2021	594	14791478	895437	9	2.49015	15.0747
Ningxia	2021	725	21390581	990983	8.4	2.95042	13.6687
Xinjiang	2021	2589	63769331	4188233	8.3	2.46309	16.177
Beijing	2022	2184	136521095	3284573	8.8	6.25097	15.0393
Tianjin	2022	1363	60442275	1576395	8	4.4345	11.5656
Hebei	2022	7420	171277418	8871442	9.1	2.30832	11.9561
Shanxi	2022	3481	69867831	3866939	10.1	2.00712	11.1087
Inner Mongolia	2022	2401	53708829	2748943	9.1	2.23694	11.4492
Liaoning	2022	4197	103536604	5758249	9.6	2.46692	13.7199
Jilin	2022	2348	52415673	2951849	9.8	2.23235	12.5718
Heilongjiang	2022	3099	62575607	4439631	9.6	2.01922	14.326
Shanghai	2022	2475	147678535	3488552	17.2	5.96681	14.0952
Jiangsu	2022	8515	260146691	11978816	8.9	3.05516	14.0679
Zhejiang	2022	6577	309216483	10509759	8.5	4.70148	15.9796
Anhui	2022	6127	143598632	8446586	8.8	2.3437	13.7858
Fujian	2022	4188	109383202	4900933	8.7	2.61182	11.7023
Jiangxi	2022	4528	91131119	6237116	9	2.01261	13.7745
Shandong	2022	10163	246330475	14836160	8.4	2.4238	14.5982
Henan	2022	9872	228520997	14848816	9.3	2.31484	15.0413
Hubei	2022	5844	151135110	9320352	9.2	2.58616	15.9486
Hunan	2022	6604	127618101	10405206	9.5	1.93244	15.7559
Guangdong	2022	12657	378178752	14422813	8.3	2.9879	11.3951
Guangxi	2022	5047	118304888	7305813	8.8	2.34406	14.4756
Hainan	2022	1027	21927526	1076374	9.3	2.1351	10.4808
Chongqing	2022	3213	81705555	5086855	9.6	2.54297	15.8321
Sichuan	2022	8374	237882156	13888745	10.2	2.84072	16.5856
Guizhou	2022	3856	84047173	6850932	8.5	2.17965	17.7669
Yunnan	2022	4693	127173863	8008518	8.6	2.70986	17.0648
Tibet	2022	364	6740579	286581	7.9	1.85181	7.8731
Shaanxi	2022	3956	99501799	6549092	9.1	2.51521	16.5548
Gansu	2022	2492	49882730	3340591	8.6	2.00171	13.4053
Qinghai	2022	595	13431118	798606	8.8	2.25733	13.4219
Ningxia	2022	728	21602487	990313	8.2	2.96737	13.6032
Xinjiang	2022	2587	56966749	3910120	8.3	2.20204	15.1145
